# Supplementary material for: Agave amica (Medik.) Thiede & Govaerts (Asparagaceae)—Insights into Its Valuable Phenolic Profile and In Vitro Antimicrobial, Antibiofilm, Antioxidative, and Antiproliferative Properties
Source: Antibiotics (Basel). 2025 Jun 23;14(7):638. doi: 10.3390/antibiotics14070638 (PMC12291647; doi:10.3390/antibiotics14070638)
Supplement: Supplementary file 1 [file antibiotics-14-00638-s001.zip]

Archive with 1 entries (1 files):
- antibiotics-3679827-supplementary.pdf
